# Supplementary material for: Left atrial mitral valve cord: Unveiling complexity through advanced 3D TEE imaging - A case report
Source: Radiol Case Rep. 2024 Aug 27;19(11):5324–7. doi: 10.1016/j.radcr.2024.07.167 (PMC11399623; doi:10.1016/j.radcr.2024.07.167)
Supplement: Supplementary file 5 — Video 5: Three-dimensional TEE of the mitral valve from the surgeon's perspective enhances the mapping of the chord's connection sites, showing attachment to the interatrial septum and connection to the left atrial appendage on the other side. [file mmc5.zip]

Archive with 1 entries (1 files):
- Video 5.mp4
